# Supplementary material for: Characterization of the chicken T cell receptor γ repertoire by high-throughput sequencing
Source: BMC Genomics. 2021 Sep 21;22:683. doi: 10.1186/s12864-021-07975-7 (PMC8456604; doi:10.1186/s12864-021-07975-7)
Supplement: Supplementary file 1 — Additional file 1. The accession numbers of Vγ segments used in phylogenetic analysis. [file 12864_2021_7975_MOESM1_ESM.xls]

## Sheet: Sheet1
Species	V gene	Accession number
Human	G2	M13429
	G3	S60779
	G4	S60780
	G9	M27335
Mouse	G1	Z22847
	G3	S60779
	G4	S60780
	G6	M13338
	G7	AF037352
Rabbit	G1S1	D38135
	G1S2	D38137
	G1S3	D38138
	G1S4	D38139
	G2S1	D38142
Opossum	G1.1	EU587526
	G1.2	EU587522
	G1.3	EU587495
	G1.4	EU587494
	G1.5	EU587492
	G2	EU587516
	G3.1	EU587527
	G3.2	EU587504
	G4	EU587490
Platypus	G1.1	DQ011302
	G1.2	DQ011295
	G1.3	DQ011311
	G2.1	DQ011321
	G2.2	DQ011312
	G2.3	DQ011316
	G3.1	DQ011322
	G3.2	DQ011296
Sheep	G1S1	Z12998
	G2S1	Z12999
	G2S2	Z13000
	G2S3	Z13001
	G2S4	Z13002
	G3S1	Z13003
	G4S1	Z13004
	G5S1	Z13005
	G5S2	Z13006
	G6S1	Z13007
Cow	G1S1	D16119
	G1S3	D16131
	G3S1	U73186
	G3S2	U73187
	G4S1	U73188
	G5S1	D16126
	G5S6	D16129
	G5S7	D16130
	G5S16	D16133
	G6	AY560834
Duck	G1.1	KX770275
	G2.1	KX770249
	G3.1	KX770226
	G4	KX770191
	G5	AY449697
	G6	KX770184
Frog	G8	AF440827
	G13	AF440826
	G14	AF440822
Painted turtle, Chinese alligator, Alligator mississipiensis and pelodiscus sinensis sequences all from the VgeneRepertoire.org platform (http://vgenerepertoire.org).
