# Supplementary material for: Characterization of the chicken T cell receptor γ repertoire by high-throughput sequencing
Source: BMC Genomics. 2021 Sep 21;22:683. doi: 10.1186/s12864-021-07975-7 (PMC8456604; doi:10.1186/s12864-021-07975-7)
Supplement: Supplementary file 2 — Additional file 2. Primers used in this study. [file 12864_2021_7975_MOESM2_ESM.xls]

## Sheet: Sheet1
CγF	ggaccgatgaagcaaataag
CγR	tgttcccagattgagtgc
GAPDHF	aaggcgagatggtgaaag
GAPDHR	aagatagtgatggcgtgc
GSP1	cataattctctggtgctgaacttcc
GSP1-barcode1	ACGAGACTGATTcataattctctggtgctgaacttcc
GSP1-barcode2	GCTGTACGGATTcataattctctggtgctgaacttcc
GSP1-barcode3	ATCACCAGGTGTcataattctctggtgctgaacttcc
GSP1-barcode4	TGGTCAACGATAcataattctctggtgctgaacttcc
