# Supplementary material for: Characterization of the chicken T cell receptor γ repertoire by high-throughput sequencing
Source: BMC Genomics. 2021 Sep 21;22:683. doi: 10.1186/s12864-021-07975-7 (PMC8456604; doi:10.1186/s12864-021-07975-7)
Supplement: Supplementary file 4 — Additional file 4. Detailed information of the germline Vγ, Jγ, and Cγ gene segments retrieved from genomic sequences of red jungle fowl (GRCg6a). [file 12864_2021_7975_MOESM4_ESM.xls]

## Sheet: Sheet1
Name	Position in chromosome	Transcriptional orientation	Necleotide sequence	Amino acid sequence	RSS sequence	Amino acid sequence of signal peptide of V segment	Defects in V pseudogenes and ORFs
V1.1ORF	49051614-49052072	-	atgctgctgctgccaatgctggccctggctgaagcctggttgcatccattcccctccccgtggaggctccactggcagcagcagcaggaggctgtcctgcgtacacctgcgggcagcaggctggcagtgcttgctgtgttttctctccttctgatagatggacatgtactagtgctgctgcaacagcatcaactatctgctaccagagagagatccaaaactgtgactattgagtgccaagtcgagggcatagctgacttccataatgcctacatccactggtaccaacaaatgcctgctggagctcctgaacggcttctctatgtgacagcagtagcgcaagtttcctatgattcagattcctacaagaacaaatatacatcttccaaaatggggaat…	MLLLPMLALAEAWLHPFPSPWRLHWQQQQEAVLRTPAGSRLAVLAVFSLLLIDGHVLVLLQQHQLSATRERSKTVTIECQVEGIADFHNAYIHWYQQMPAGAPERLLYVTAVAQVSYDSDSYKNKYTSSKMGNKICTLSVPDIRDDDEGTYYC	ATGGGATtctaatgactgcgggcagcccttACAGAAAGC		Deletion of heptamer
V1.2	49062176-49062649	-	atgctgctgctgccaatgctggccctggctgaagcctggttgcatccattcccctccccgtggaggctccgctggcagcagcagcaggaggctgtcctgcatacacctgcgggcagcaggctggcagtgcttgctgtgttttctctccttctgatagatggacatgcacaagtgctgctgcaacagcgtcaaccatctgctaccagagagagatccaaaactgtgactattgagtgcgaagtcgagggcatagctgacttccataatgcctacatccactggtaccgacaaatgcctgctggagctcctgaacggcttctctatgtgacagcagtagcgcaagtttcctatgattcggattcctacaagaacaaatattggtcttataaaagtgagaat…	MLLLPMLALAEAWLHPFPSPWRLRWQQQQEAVLHTPAGSRLAVLAVFSLLLIDGHAQVLLQQRQPSATRERSKTVTIECEVEGIADFHNAYIHWYRQMPAGAPERLLYVTAVAQVSYDSDSYKNKYWSYKSENKICTLSVLNIRDDDEGTYYCAYWES	CACCGAGggagcagactgcaggcagcccttACAGAAAGC
V1.3	49085312-49085785	-	atgctgctgctgccaatgctggccctggctgaagcctggttgcatccattcccctccccgtggaggctccactggcagcagcagcaggaggctgtcctgcgtacacctgcgggcagtaggctggcagtgcttgctgtgttttctctccttctgatagatggacatgcacaagtgctgctgcaacagcgtcaaccatctgctaccagagagagatccaaaactgtgactattcagtgccatgtcgagggcatagctgacttccataatgcctacatccactggtaccgacaaatgcctgctaaagctcctgaacggcttctctatgtgacagcagtagcgcaagtttcctatgattcggattcctataagaacaaatatacatcttccaaaatggggaat…	MLLLPMLALAEAWLHPFPSPWRLHWQQQQEAVLRTPAGSRLAVLAVFSLLLIDGHAQVLLQQRQPSATRERSKTVTIQCHVEGIADFHNAYIHWYRQMPAKAPERLLYVTAVAQVSYDSDSYKNKYTSSKMGNKICTLSVQDIGDDDKGTYYCAYRES	CACCGAGggagcagactgcaggcagcccttACAAAAAGC
pV1.4	49104038-49104495	-	atgctggccctggctgaagcctggttgcatccattccctccccgtggaggctccactggcagcagcagcaggaggctgtcctgcgtacacctgcgggcagtaggctggcagtgcttgctgtgttttctctccttctgatagatggacatgcacaagtgctgctgcaacagcgtcaaccatctgctaccagagagagatccaaaactgtgactattcagtgccatgtcgagggcatagctgacttccataatgcctacatccactggtaccgacaaatgcctgctaaagctcctgaacggcttctctatgtgacagcagtagcgcaagtttcctatgattcggattcctataagaacaaatatacatcttccaaaatggggaataaaatctgcactctct…		CACCGAGggagcagactgcaggcagcccttACAAAAAGC		Frameshifts in V region
V1.5ORF	49117450-49117908	-	atgctgctgctgccaatgctggccctggctgaagcctggttgcatccattcccctccccgtggaggctccactggcagcagcagcaggaggctgtcctgcgtacacctgcaggcagcaggctggcagtgcttgctgtgttttctctccttctgatagatggacatgcacaagtgctgctgcaacaacatcaaccatatgttatcaaaaagagatccaaaactgtgactattcagtgccaagtcgagggcatagatgacttccataatgcctacatccactggtaccgacaaatgcctgctggagctcctgaacggcttctctatgtgacagcagtagcgcaagtttcctatgattcggattcctacaagaacaaatatacatcttccaaaatggggaat…	MLLLPMLALAEAWLHPFPSPWRLHWQQQQEAVLRTPAGSRLAVLAVFSLLLIDGHAQVLLQQHQPYVIKKRSKTVTIQCQVEGIDDFHNAYIHWYRQMPAGAPERLLYVTAVAQVSYDSDSYKNKYTSSKMGNKICTLSVQDIRDGDEGTYYC	ATGGGAGtctaatgactgcgggcagcccttACAAAAAGC		Deletion of heptamer
V1.6	49130666-49131139	-	atgctgctgctgccaatgctggccctggctgaagcctggttgcatccattcccctccccgtggaggctccactggcagcagcagcaggaggctgtcctgggtacacctgcgggcagcaggctggcagtgcttgctgtgttttctctccttctgatagatggacatgcacaagtgcttctgcaacagcatcaaccatctgcttccagagagagatccaaaactgtgactattgagtgcaaagtcgagggcatagatgacttccaggatgcctacatccactggtaccgacaaatgcctgctggagttcctgaacggcttctctatgtgacagcagtagcacaagtttcctatgattcgaattcctacaagaacaaatatttgtcttataaaagtgagaat…	MLLLPMLALAEAWLHPFPSPWRLHWQQQQEAVLGTPAGSRLAVLAVFSLLLIDGHAQVLLQQHQPSASRERSKTVTIECKVEGIDDFQDAYIHWYRQMPAGVPERLLYVTAVAQVSYDSNSYKNKYLSYKSENNVCTLSVQDIGDDDKGTYYCAHWES	CACCGAGggagcagactgcaggcagcccttACAAAAAGC
V2.1	49046360-49046674	-	ggatttgcacaggaaattcctatacagagccccatatccatcaccaggttccagaaaagtgcacgtatgttctgtgaaatgaataaattaccaggacgttttgataacaccatcatacactggtatcaactgaaagagaataaacctccagagaggctactcttctttgaaggagggaaagctagagttgaaagtggctttcaaggggacaagtacatggttgataaagtttctactcggaatctgtgtattcttacaataaacgatgtaagtccagatgatgctgctacatactactgtgcctactgggacccg	GFAQEIPIQSPISITRFQKSARMFCEMNKLPGRFDNTIIHWYQLKENKPPERLLFFEGGKARVESGFQGDKYMVDKVSTRNLCILTINDVSPDDAATYYCAYWDP	CACCATGatagatgctcagagaccagcaagACACATAAC	MLLPAALMATTLLF
V2.2	49048219-49048533	-	gcatttgcacaggaaactcccatacagagccctgtatccatcaccatgtcacgaggaaatacagatctgaagtgtcattttaaagacttctctggaaattttgataacaccgtcatacactggtatcaacagaaggagaataaagctccagtgaggatgatgtacttcacatcagggagaacagaagtagatgagagcttccaaaggcacagatacaggattcaaactatttctacacagaagctttgcactcttacaataagaaatgtaattccggatgatgctgctacttactactgtgcctactgggaccct	AFAQETPIQSPVSITMSRGNTDLKCHFKDFSGNFDNTVIHWYQQKENKAPVRMMYFTSGRTEVDESFQRHRYRIQTISTQKLCTLTIRNVIPDDAATYYCAYWDP	CACTATGgcagatgccaaacaatcacctctGCAAATACT	MLLAALMVATVWP
V2.3	49055086-49055400	-	ggatttgtgtgggaaattcccatacagagccctgtatccatcaccaagtcacaaggaagtatacgtctgcagtgtcattttaaagacttctctggcaattttgataagactgccatacactggtatcaacaaaaggagaataaaactctggcgaggatgatctacattacatcaggagcaagtgtagtagatgagagcttccaaaggcacagatacatgattcaaactatttctagacagaaactctgcattcttacagtacgaagagtacttctagacgacgctgctacctaccactgcgcctactgggcccca	GFVWEIPIQSPVSITKSQGSIRLQCHFKDFSGNFDKTAIHWYQQKENKTLARMIYITSGASVVDESFQRHRYMIQTISRQKLCILTVRRVLLDDAATYHCAYWAP	CACTATGgcagaagccaaacaatcacgccaACCAATACT	MLLLAALVAATTWS
V2.4	49057041-49057355	-	ggatttgcatggggaattcccatacagagccctgtatccatcacaaagtcacaaggaagtatacatctgcagtgtcattttggagacttctttggagattttgataacaccgtcattcactggtatcagctgaaagagaataaacctccagagaggctactcttctttgcagaagggaaaactagagttgaaagtggctttcaagagaacaagtacatggctgataacgtttctagtcagaatctgtctattcttacaataaaccatgtaagtccagatgatgatgctacatactactgcgcctactgggaccca	GFAWGIPIQSPVSITKSQGSIHLQCHFGDFFGDFDNTVIHWYQLKENKPPERLLFFAEGKTRVESGFQENKYMADNVSSQNLSILTINHVSPDDDATYYCAYWDP	CACCATGatagatgctcagagaccagcaagCCACAAAAC	MLLLAALLVTAAWF
V2.5	49064441-49064755	-	gcatttgcacaggaaactcccatacagagccctgtatccatcaccatgtcacgaggaaatacagatctgaagtgtcattttaaagacttctctggaaattttgataacaccgtcatacactggtatcaacagaaggagaataaagctccagtgaggatgatctacttttcatcagggtcagtagcagtagatgagagcttccaaaggcacaggtacaggattcaaactattcctacacagagactttgcactcttacaataagaaatgtaattccggatgatgctgctacttactactgtgcctactgggaccct	AFAQETPIQSPVSITMSRGNTDLKCHFKDFSGNFDNTVIHWYQQKENKAPVRMIYFSSGSVAVDESFQRHRYRIQTIPTQRLCTLTIRNVIPDDAATYYCAYWDP	CACTACGgcaaatgccaaacaatcacctctGCAAATACT	MLLLAALMVATVWP
V2.6	49071474-49071788	-	ggatttgtgtgggaaattcccatacagagccctgtatccatcaccaagtcacaaggaagtatacatctgcagtgtcattttaaagacttctctggcaattttgataagactgccatacactggtatcaacaaaaggagaataaaactctggcgaggatgatctacattacatcaggagcaagtgtagtagatgagagcttccaaaggcacagatacatgattcaaactatttctagacagaaactctgcattcttacagtacgaagagtacttctagacgacgctgctacctaccactgcgcctactgggcccca	GFVWEIPIQSPVSITKSQGSIHLQCHFKDFSGNFDKTAIHWYQQKENKTLARMIYITSGASVVDESFQRHRYMIQTISRQKLCILTVRRVLLDDAATYHCAYWAP	CACTATGgcagaagccaaacaatcacgccaACCAATACT	MLLLAALVAATTWS
pV2.7	49057041-49057352	-	ggatttgcatggggaattcccatacagagccctgtatccatcacaaagtcacaaggaagtatacatctgcagtgtcattttggagacttctttggagattttgataacaccgtcattcactggtatcagctgaaagagaataaacctccagagaggctactcttctttgcagaagggaaaactagagttgaaagtggctttcaagagaacaagtacatggctgataacgtttctagtcagaatctgtctattcttacaataaaccatgtaagtccagatgatgatgctacatactactgcgcctactgggaccca	GFAWGIPIQSPVSITKSQGSIHLQCHFGDFFGDFDNTVIHWYQLKENKPPERLLFFAEGKTRVESGFQENKYMADNVSSQNLSILTINHVSPDDDATYYCAYWDP	CACCATGatagatgctcagagaccagcaagCCACAAAAC	MLLLAALTTTTVWS	Absence of the conventional donor-splice site (at instead of ag ) at 5' end of V
V2.8	49076343-49076657	-	ggatttgcacaggaaactcccatacagagccctgtatccatcaccatgtcacgaggaaatacagatctgaagtgtcattttaaagacttctctggaaattttgataacaccgtcatacactggtatcaacagaaggagaataaagctccagtgaggatgatctacttttcatcagggtcagtagcggtagatgagagcttccaaaggcacagatacacgattcaaactatttctagacagaagctttgcactcttacaataagaaatgtaattccggatgatgctgctacttactactgtgcctactgggaccct	GFAQETPIQSPVSITMSRGNTDLKCHFKDFSGNFDNTVIHWYQQKENKAPVRMIYFSSGSVAVDESFQRHRYTIQTISRQKLCTLTIRNVIPDDAATYYCAYWDP	CACTATGgcagatgccaaacaatcacctctGCAAATACT	MLLLAALTVTTAWS
pV2.9	49081312-49081611	-	gcatttgcacaggaaactcccatacagagccctgtatccatcaccatgtcacaaggaaatacagatctgaagtgtcattttaaagacttctctggaaattttgataacaccgtcatacactggtatcaacagaaggagaataaagctccagtgaggatgatgtacttcacatcagggagacagaagtagatgagagcttccaaaggcacagatacaggattcaaactatttctacacagaagctttgcactcttacaataagaaatgtaattccggatgatgctgctacttactactgtgcctactgggaccct		CACTACAgcagatgccaaacaatcacctctGCAAATACT	MLLLAALMVATVWP	Frameshifts in V region
pV2.10	49090306-49090627	-	ggatttgtgtgggaaattcccatacaagagccctgtatccatcaccaagtcacaaaggagtatcacgtctgcactgtcattttaaagacttctctggcaattttgataagactgcacatacactggtatcaacaaaaagagaactaaaaactctggcgaggatgatctacattacatcaggagcaagtgtcagtagatgaggagcttccaaaggcaagatacatgattcaaactatttctagacagaactctgcattcttacagtacgaagagtacttctagacgacgcgcttgccctacctacactgcgcctactggggcc		CACAAACtatggcagaagcaaacaatcacgCCAACCAAT	MLLLAALVAATTWS	Frameshifts in V region
pV2.11	49092347-49092655	-	ggatttgcatgggaattcccatacagagccctgtatccatcacaaagtcacaaggaagtatacatctgcagtgtcattttggagacttctttggagattttgataacaccgtcattcactggtatcagctgaaagagaataaacctccagagaggctactcttctttgcagaagggaaaactagagttgaaagtggctttcaagagaacaagtacatggctgataacgtttctagtcagaatctgtctattcttacaataaaccatgtaagtccagatgatgatgctacatactactgcgcctactgggaccca	CMGIPIQSPVSITKSQGSIHLQCHFGDFFGDFDNTVIHWYQLKENKPPERLLFFAEGKTRVESGFQENKYMADNVSSQNLSILTINHVSPDDDATYYCAYWDP	CACCATGatagatgctcagagaccagcagcCACAAAACT	MLLLAALTTTTVWS	Splicing leads to frameshift
V2.12	49076343-49076657	-	ggatttgcacaggaaactcccatacagagccctgtatccatcaccatgtcacgaggaaatacagatctgaagtgtcattttaaagacttctctggaaattttgataacaccgtcatacactggtatcaacagaaggagaataaagctccagtgaggatgatctacttttcatcagggtcagtagcggtagatgagagcttccaaaggcacagatacacgattcaaactatttctagacagaagctttgcactcttacaataagaaatgtaattccggatgatgctgctacttactactgtgcctactgggaccct	GFAQETPIQSPVSITMSRGNTDLKCHFKDFSGNFDNTVIHWYQQKENKAPVRMIYFSSGSVAVDESFQRHRYTIQTISRQKLCTLTIRNVIPDDAATYYCAYWDP	CACTATGgcagatgccaaacaatcacctctGCAAATACT	MLLLAALTVTTAWS
V2.13	49100138-49100452	-	gcatttgcacaggaaactcccatacagagccctgtatccatcaccatgtcacaaggaaatacagatctgaagtgtcattttaaagacttctctggaaattttgataacaccgtcatacactggtatcaacagaaggagaataaagctccagtgaggatgatgtacttcacatcagggagaacagaagtagatgagagcttccaaaggcacagatacaggattcaaactatttctacacagaagctttgcactcttacaataagaaatgtaattccggatgatgctgctacttactactgtgcctactgggaccct	AFAQETPIQSPVSITMSQGNTDLKCHFKDFSGNFDNTVIHWYQQKENKAPVRMMYFTSGRTEVDESFQRHRYRIQTISTQKLCTLTIRNVIPDDAATYYCAYWDP	CACTACAgcagatgccaaacaatcacctctGCAAATACT	MLLLAALMVATVWP
V2.14	49108970-49109284	-	ggatttgtgtgggaaattcccatacagagccctgtatccatcaccaagtcacaaggaagtatacgtctgcactgtcattttaaagacttctctggcaattttgataagactgccatacactggtatcaacaaaaggagaataaaactctggcgaggatgatctacattacatcaggagcaagtgtagtagatgagagcttccaaaggcacagatacatgattcaaactatttctagacagaaactctgcattcttacagtacgaagagtacttctagacgacgctgctacctaccactgcgcctactgggcccca	GFVWEIPIQSPVSITKSQGSIRLHCHFKDFSGNFDKTAIHWYQQKENKTLARMIYITSGASVVDESFQRHRYMIQTISRQKLCILTVRRVLLDDAATYHCAYWAP	CACTATGgcagaagccaaacaatcacgccaACCAATACT	MLLLAALVAATTWS
V2.15	49057041-49057355	-	ggatttgcatggggaattcccatacagagccctgtatccatcacaaagtcacaaggaagtatacatctgcagtgtcattttggagacttctttggagattttgataacaccgtcattcactggtatcagctgaaagagaataaacctccagagaggctactcttctttgcagaagggaaaactagagttgaaagtggctttcaagagaacaagtacatggctgataacgtttctagtcagaatctgtctattcttacaataaaccatgtaagtccagatgatgatgctacatactactgcgcctactgggaccca	GFAWGIPIQSPVSITKSQGSIHLQCHFGDFFGDFDNTVIHWYQLKENKPPERLLFFAEGKTRVESGFQENKYMADNVSSQNLSILTINHVSPDDDATYYCAYWDP	CACCATGatagatgctcagagaccagccagCCACAAAAC	MLLLAALTTTTVWS
V2.16	49113845-49114159	-	gcatttgcacaggaaactcccatacagagccctgtatccatcaccatgtcacgaggaaatacagatctgaagtgtcattttaaagacttctctggaaattttgataacaccgtcatacactggtatcaacagaaggagaataaagctccagtgaggatgatctacttttcatcagggtcagtagcagtagatgagagcttccaaaggcacagatacacgattcaaactatttctagacagaagctttgcactcttacaataagaaatgcaattccggatgatgctgctacttactactgtgcctactgggaccct	AFAQETPIQSPVSITMSRGNTDLKCHFKDFSGNFDNTVIHWYQQKENKAPVRMIYFSSGSVAVDESFQRHRYTIQTISRQKLCTLTIRNAIPDDAATYYCAYWDP	CACTATGgcagatgccaaacaatcacctctGCAAATACT	MLLLAALMVATVWP
V2.17	49120924-49121238	-	atgctgctgctggcagctcttgtggccgcaaccacttggtcttatggatttgtgtgggaaattcccatacagagccctgtatccatcaccaagtcacaaggaagtatacgtctgcactgtcattttaaagacttctctggaaattttgataagactgccatacactggtatcaacaaaaggagaataaaaccctggcgaggatgatctacattacatcaggagcaagtgtagtagatgagagcttccaaaggcacagatacatgattcaaactatttctagacagaaactctgcattcttacagtacgaagagtacttctagacgacgctgctaccTACCACTGCgcctactgggcccca	GFVWEIPIQSPVSITKSQGSIRLHCHFKDFSGNFDKTAIHWYQQKENKTLARMIYITSGASVVDESFQRHRYMIQTISRQKLCILTVRRVLLDDAATYHCAYWAP	CACTATGgcagaagccaaacaatcacgccaACCAATACT	MLLLAALVAATTWS
V2.18ORF	49122959-49123271	-	atgacggtgcttcttacaattttgcctaccgggaccctcaggtacggatttgcatggggaattcccatacagagccctgtatccatcacaaagtcacaaggaagtatacatctgcagtgtcattttggagacttctttggagattttgataacaccgtcattcactggtatcagctgaaagagaataaacctccagagaggctactcttctttgcagaagggaaaactagagttgaaagtggctttcaagagaacaagtacatggctgataacgtttctagtcagaatctgtctattcttacaataaaccatgtaagtccagatgatgatgctacaTACTACCGCgcctactgggaccca	GFAWGIPIQSPVSITKSQGSIHLQCHFGDFFGDFDNTVIHWYQLKENKPPERLLFFAEGKTRVESGFQENKYMADNVSSQNLSILTINHVSPDDDATYYRAYWD	CACACCAtgatagatgctcagagaccagcaAGCCACAAA	MLLLAALLVTAAWF	Unusual heptamer and nonamer (cacacca and agccacaaa instead of cacagtg and acaaaaacc) of RSS
V2.19	49125805-49126119	-	ggatttgcacaggaaactcccatacagagccctgtatccatcaccatgtcacgaggaaatacagatctgaagtgtcagtttaaagacttctctggaaattttgataacaccgtcatacactggtatcaacagaaggagaataaagctccagtgaggatgatctacttttcatcagggtcagtagcggtagatgagagcttccaaaggcacaggtacaggattcaaactactcctacaccgaagcattgcactcttacaataagaaatgtaattccggatgatgctgctacttactactgtgcctactgggaccct	GFAQETPIQSPVSITMSRGNTDLKCQFKDFSGNFDNTVIHWYQQKENKAPVRMIYFSSGSVAVDESFQRHRYRIQTTPTPKHCTLTIRNVIPDDAATYYCAYWDP	CACTATGgaagatgccaaacaatcacctctGCAAATACT	MLLLAALTVTTAWS
V3.1	49050063-49050364	-	ggagatgcacaggctgtaccaatgcaaaggccatcagagcgcaggctggtggagggcagcttagtcaccatgacatgccagctgagtagtggcaccattgtgcactggtacaggcagcttcctggggagccacccaagaggatactgtacatgtctggaaactcacctacatttgatgacagcaacgataggcagaagtttcaagtgcagagaaatccttccaactctgttctgataataacgaaatctactaggagggatactggtacttactactgtgcatactggtatgaacaaggctt	GDAQAVPMQRPSERRLVEGSLVTMTCQLSSGTIVHWYRQLPGEPPKRILYMSGNSPTFDDSNDRQKFQVQRNPSNSVLIITKSTRRDTGTYYCAYWYEQG	CACAGCGttagatgggcaaagataagccatACAAAAAGG	MLLLTFLVATSFWS
V3.2	49060626-49060927	-	ggagatgcacaggctgtaccaatgcaaagcccagcagagcacaggctggtggagggcagctcagtcaccatgacatgccagctgagtagtggcaccgttgtgcactggtacaggcagcttcctggggagccacccaagaggatactgtacatgactggaaactcacctacctttgattacagcaacgacaggcagaagtttcaagtgcagagaaatccttccaactctgttctgaaaatagagaaatcaactaggagggataccggtacttactattgtgcatactggtataggcaaggctt	GDAQAVPMQSPAEHRLVEGSSVTMTCQLSSGTVVHWYRQLPGEPPKRILYMTGNSPTFDYSNDRQKFQVQRNPSNSVLKIEKSTRRDTGTYYCAYWYRQG	CACAGCGttagatgggcaaagataagccatACAAAAAGG	MLLLTFLVATSFWS
V3.3	49066297-49066598	-	ggagatgcacaggctgcaccagtgcaaagcccggcagtgcgcaggctggtggagggcagctcagtcaccatgacatgccagctgagtagtggcaccattgtgcactggtacaggcagcttcctggggagccacccaagaggatactgtacatgtctggatacgcacctacctttgatgacagcaacgacaggcagaagtttcaagtgcagagaaatccttccaactctgttctgataataacgaaatcaacccgaagggataccggtacttactactgtgcatactggtatgaacaaggctt	GDAQAAPVQSPAVRRLVEGSSVTMTCQLSSGTIVHWYRQLPGEPPKRILYMSGYAPTFDDSNDRQKFQVQRNPSNSVLIITKSTRRDTGTYYCAYWYEQG	CACAGCGttagatgggcaaagataagccatACAAAAAGG	MLLLTFLVATSLWS
V3.4	49078448-49078749	-	ggagatgcacaggctgcaccagtgcaaagcccggcagagcgcaggctggtggagggcagctcagtcaccatgacatgccagctgagtagaggcaccattgtgcactggtacaggcagcttcctggggagccgcccaagaggatactgtacatgtctggatactcacctacctttgatgacagcaatgatagccagaagtttcaagtgcagagaaatgcttccgacactgttctgataataaagaaaacaacccgaagggatactggtacttactattgtgcatactggtataggcaagcctt	GDAQAAPVQSPAERRLVEGSSVTMTCQLSRGTIVHWYRQLPGEPPKRILYMSGYSPTFDDSNDSQKFQVQRNASDTVLIIKKTTRRDTGTYYCAYWYRQA	CACAGCGttagatgggcatagataagccatACAAAAAGG	MLLLTFLVATSFCS
pV3.5	49083745-49084051	-	ggaaatgcacaggctgcaccagttgcaaaggcccagcagagcgcaggctggtggagggcagctcagtcaccatgacattgcagctgagtaggtggcaaccgttgtgcactggtacaggcagcttcctggggagccacccaagaggatactgtacatgtctggatactcactctacctttgatgacagcaacgataggccagaagtttcaaagtgcagagaatcctgtccaactctgttctgacaataaagaatctactaggaggtgataccggtacttactatttgtgcatactggtattatcaagg		CATCATCggcgttagatggggcaagataagCCATACAAA	MLLLTFSVATSFWS	Frameshifts in V region and unusual heptamer and nonamer (catcatc and ccatacaaa instead of cacagtg and acaaaaacc) of RSS
V3.6	49078448-49078749	-	ggagatgcacaggctgcaccagtgcaaagcccggcagagcgcaggctggtggagggcagctcagtcaccatgacatgccagctgagtagaggcaccattgtgcactggtacaggcagcttcctggggagccgcccaagaggatactgtacatgtctggatactcacctacctttgatgacagcaatgatagccagaagtttcaagtgcagagaaatgcttccgacactgttctgataataaagaaaacaacccgaagggatactggtacttactattgtgcatactggtataggcaagcctt	GDAQAAPVQSPAERRLVEGSSVTMTCQLSRGTIVHWYRQLPGEPPKRILYMSGYSPTFDDSNDSQKFQVQRNASDTVLIIKKTTRRDTGTYYCAYWYRQA	CACAGCGttagatgggcatagataagccatACAAAAAGG	MLLLTFLVATSFCS
V3.7	49102488-49102789	-	ggaaatgcacaggctgcaccagtgcaaagcccagcagagcgcaggctggtggagggcagctcagtcaccatgacatgccagctgagtagtggcaccgttgtgcactggtacaggcagcttcctggggagccacccaagaggatactgtacatgtctggatactcacctacctttgatgacagcaacgataggcagaagtttcaagtgcagagaaatccttccaactctgttctgacaataaagaaatctactaggagggataccggtacttactattgtgcatactggtattatcaaggcat	GNAQAAPVQSPAERRLVEGSSVTMTCQLSSGTVVHWYRQLPGEPPKRILYMSGYSPTFDDSNDRQKFQVQRNPSNSVLTIKKSTRRDTGTYYCAYWYYQG	CACAGCGttagatgggcaaagataagccatACAAAAAGG	MLLLTFLVATSFWS
V3.8	49115897-49116198	-	ggagatgcgcaggctgcaccagtgcaaagcccggcagagctctggctgctggagggcaactcagtcaccatgacatgccagctgagtagtggcaccgttgtgcactggtacaagcagcttcctggggagccacccaagaggatactgtacatgtctggaaactcacctacctttgattacagcaacgataggcagaagtttcaagtgcagagaaatgcttccaactctgttctgacaataaagaaatctactaggagggataccggtacttactattgtgcatactggtattatcaaggcat	GDAQAAPVQSPAELWLLEGNSVTMTCQLSSGTVVHWYKQLPGEPPKRILYMSGNSPTFDYSNDRQKFQVQRNASNSVLTIKKSTRRDTGTYYCAYWYYQG	CACAGCGttagatgggcaaagataagccatACAAAAAGG	MLLLTFLIATSLWS
V3.9	49129115-49129416	-	ggagatgcacaggctgcaccagtgcaaagcccggcagagcgcaggctggtggagggcagctcagtcaccatgacatgccagctgagtagtggcaccgttgtgcactggtacaggcagcttcctggggagccacccaagaggatactgtacatgtctggatactcacctacctttgatgacagcaacgataggcagaagattcaagtgcagagaaatccttccaactctgttctgataataaagaaaacaacccagcgggatactggtacttactattgtgcatactggtataggcaaggctt	GDAQAAPVQSPAERRLVEGSSVTMTCQLSSGTVVHWYRQLPGEPPKRILYMSGYSPTFDDSNDRQKIQVQRNPSNSVLIIKKTTQRDTGTYYCAYWYRQG	CACAGCGttagatgggcaaagataagccatACAAAAAGG	MLLLTFLVATSFWS
V4.1	49067370-49067673	-	ggctctgcacaagccctctggcaaagtccagcgtccatcaccaagcctgaaagaaaaacggtgctcatcacctgccatgtgtccatctccaactttgacaaagtcttcattcactggtaccgcaaatggcccgggacagctcccaagcgcattgcctacatggcaaccagactgttccttgagaatgagtccgatgaggggaaattcagcatcgagaaggacatcgccaaatctgagtgcaccctgacagtgggcagagttactgcacaagatgctgctacctactactgtgccagatctgatg	GSAQALWQSPASITKPERKTVLITCHVSISNFDKVFIHWYRKWPGTAPKRIAYMATRLFLENESDEGKFSIEKDIAKSECTLTVGRVTAQDAATYYCARSD	CACAGCAgcagagagccatagggaacctgcACAAAGACA	MWRLTALILAVGFF
V4.2	49086135-49086438	-	ggctctgcacaagccctctggcaaagtccagcgtccatcaccaagcctgaaagaaaaacggtgctcatcacctgccatgtctccatctccaactttgacaaagtcttcattcactggtaccgcaaatggcccgggacagctcccaagcgcattgcctacatggcaaccagactgttccttgagaatgagtccgataaggcgaaattcagcatcgagaaggacatcgccaaatctgagagcaccctgacagtgggcagagttactgcacaagatgctgctacctactactgtgccagatgggatg	GSAQALWQSPASITKPERKTVLITCHVSISNFDKVFIHWYRKWPGTAPKRIAYMATRLFLENESDKAKFSIEKDIAKSESTLTVGRVTAQDAATYYCARWD	CACAGCAgcagagagccatagggaacctgcACAAAGACA	MWRLTALILAVGFF
V4.3	49086135-49086438	-	ggctctgcacaagccctctggcaaagtccagcgtccatcaccaagcctgaaagaaaaacggtgctcatcacctgccatgtctccatctccaactttgacaaagtcttcattcactggtaccgcaaatggcccgggacagctcccaagcgcattgcctacatggcaaccagactgttccttgagaatgagtccgataaggcgaaattcagcatcgagaaggacatcgccaaatctgagagcaccctgacagtgggcagagttactgcacaagatgctgctacctactactgtgccagatgggatg	GSAQALWQSPASITKPERKTVLITCHVSISNFDKVFIHWYRKWPGTAPKRIAYMATRLFLENESDKAKFSIEKDIAKSESTLTVGRVTAQDAATYYCARWD	CACAGCAgcagagagccatagggaacctgcACAAAGACA	MWRLTALILAVGFF
pV4.4	49131476-49131809	-	aacgatcaactgttgttctaacataatggtagctcttctgggaagcacttctctcatgcattgtactaggaacagaaatcttgcagctggtgggagctagacctcgctcttgggactcccttggagcctgttttcttaattgactggtattgcaagaggcctggagcagctcctaagcgcatgacctacatggcaaccagactgttccttgagaatgagtccgatgaggggaaattcagcatcgagaaggacatcgccaaatctgagtgcaccctgacagggggcagagttattgcacaacacgatgctaactactactgtgccagatgggatg		CACAGCAgcagagagccatagacatgtactGCTTCCCGA		Frameshifts in V region
pV5.1	49068229-49068533	-	ccgggctgctctaaatcacctgccgggccgggagagcccaccgtcacttgctgctgccagcaccacgctgcatggcggttctctgggacagcctttcagagtgcttttatccactggtaccagcacagacccagagagtccctgaagcacgttctgtacacgggactgagggagcctgtcttctctgatgagtcttacagagaaacttcctgggctagcacaaagcaggcagacccatctgtactctgacaacgagaagttgcaaaggcaaacgaagtgacctatgactgtgcttactggcagcc		CACAGCCctgcagaaccaccagcagccagcACACAACTT		Frameshifts in V region and deletion of signal peptide of V
pV5.2	49086994-49087301	-	ccgggctgctctaaatcaccttgccgggccgggagagcccacaggcacttgctgctgccagcacccacgctgcatggcggttcttctgggacgcctttcagagtgcttttatccactggtaccagcacagacccaggagtcctgaagcacgttctgtaacgggactgagggagcctgtcttctctgatgagtcttatacagagaaaacttcctgggctagcacaaaagcaggcaggcccatctgtactctgacaacgagaagttgcaaaggcaaacgaagtgacctatgactgtgcttactggcagcc		CACAGCCctgcagaaccaccagcagccagcACACAACTT		Frameshifts in V region and deletion of signal peptide of V
pV5.3	49105722-49106026	-	ccgggctgctctaaatcacctgccgggccgggagagcccacaggcacttgctgctgccagcaccacgctgcatggcggttctctgggacagcctttcagagtgcttttatccactggtaccagcacagacccagagagtccctgaagcacgttctgtacacgggactgagggagcctgtcttctctgatgagtcttacagagaaacttcctgggctagcacaaagcaggcaggcccatctgtactctgacaacgagaagttgcaaaggcaaacgaagtgacctatgactgtgcttactggcagcc		CACAGCCctgcagaaccaccagcagccagcACACAACTT		Frameshifts in V region / 83位的aa缺失
pV6.1	49062995-49063301	-	attgttattacatttgtatgagaaatggcatgacaactttctaaccaacctgagcatttgctagccttactccattctcaggcagctgaggcttttctgccagcacagccgtgcgttgtgatgcacagagaagcaatcactggagacttctcctcccactcagtgcagcccccatccaaggtcttgttcattctcctctgagtctcaacagcagctgagagggaacagcaatcatggctctgcaccctgacagtgggcagagttattacacaagatgctgctacctactactgtgccagatgggatg		CACAGCAgcagagagccatagggaacctgcACAAAGACA		Frameshifts in V region and deletion of signal peptide of V
pV6.2	49079877-49080198	-	ctttgatttagcaattgttattacatttgtatgagaaatggcatgacaactttctaaccaacctgagcatttgctagccttactcctttctcaggcagctgaggcttttctgccagcacggccctgcgttgtgatgcacagagaagccatcactggagacttctcctcccactcagtgcagcccccatccaaggtcttgttcattctcctctgagtctcaacaggcagctgagaggggagcagcaatcatggctctgcaccctgacagtgggcagagttactgcacaagatgctgctacctactactgtgccagatgggatg		CACAGCAgcagagagccatagggaacctgcACAAAGACA		Frameshifts in V region and deletion of signal peptide of V
pV6.3	49098710-49098992	-	atggcatgacaactttctaaccaacctgagcatttgctagccttactcctttctcaggcagctgaggcttttctgccagcacggccctgcgttgtgatgcacagagaagccatcactggagacttctcctcccactcagtgcagcccccatccaaggtcttgttcattctcctctgagtctcaacagcagctgagagggagcagcaatcatggctctgcaccctgacagtgggcagagttactgcacaagatgctgctacctactactgtgccagatgggatg		CACAGCAgcagagagccatagggaacctgcACAAAGACA		Frameshifts in V region and deletion of signal peptide of V
J1	49043519-49043471	-	tagtgcatggatcaaatacttcggcacaggaactaagctgattgtctcca	SAWIKYFGTGTKLIVS	GATTTTTGCaaagctaaaacgCAATGTG	DFCKAKTQC
J2	49042134-49042080	-	ctatggtgatgagaaaatatttggaagtggaactaaacttattgtttcaggtgagt	YGDEKIFGSGTKLIVSGE	AGATATTGCtaagcattatcaCACTGTG	DIAKHYHTV
J3	49040151-49040100	-	tccggatattactacaaagttttcggctctggtacaaagctcattgtatcag	SGYYYKVFGSGTKLIVS	GATATTGTaaagactttacaCATTGTG	DIVKTLHIV
C exon1	49033585-49033291	-	gacaaaggaagttcagcaccagagaattatgaaatcatgcaggaggaacatgaaaaacaagtggtgtatgtttgtcttat tgagaaattctacccagaagttattcgggtgaaatggaccgatgaagcaaataaggaggtaacacagaacgtagtaaaag gagatgtctggaagtctccaggtgaggataagtactcagtcagcacctggttatctgtaccactggagagcaaaaacaag atatattcttgcacatatgagcatgaaagtggaggtaactcactgtccacacaag	DKGSSAPENYEIMQEEHEKQVVYVCLIEKFYPEVIRVKWTDEANKEVTQNVVKGDVWKSPGEDKYSVSTWLSVPLESKNKIYSCTYEHESGGNSLSTQ
C exon2	49031894-49031808	-	atctctttccagtaccttcttcagagaggtctcctcaggaacaggactgcggcactcaatctgggaacagcacagttgtt aacagag	LFPVPSSERSPQEQDCGTQSGNSTVVNR
C exon3	49031138-49031002	-	atcacatgacacacaaggcagcacaattggtgtacgttgttctgcttctgaaaagctccatgtactatgttatcgtactc ttcttcttcttcaagtacagaacaaggactgcagctaagccctcgggaaagaaaaca	HMTHKAAQLVYVVLLLKSSMYYVIVLFFFFKYRTRTAAKPSGKKT
