# Supplementary material for: Characterization of the chicken T cell receptor γ repertoire by high-throughput sequencing
Source: BMC Genomics. 2021 Sep 21;22:683. doi: 10.1186/s12864-021-07975-7 (PMC8456604; doi:10.1186/s12864-021-07975-7)
Supplement: Supplementary file 5 — Additional file 5. Nucleotide sequence similarities between homology units by pairwise alignment. [file 12864_2021_7975_MOESM5_ESM.xls]

## Sheet: Sheet1
		Vγ1.5- Vγ2.13	Vγ6.3- Vγ2.9	Vγ6.2- Vγ2.5	Vγ6.1- Vγ2.1
	Vγ1.5- Vγ2.13(~18Kb)		0.905	0.883	0.866
	Vγ6.3- Vγ2.9(~18Kb)			0.97	0.833
	Vγ6.2- Vγ2.5(~16Kb)				0.868
	Vγ6.1- Vγ2.1(~17Kb)
